# Supplementary material for: Psychological and Psychiatric Characteristics of People with Keratoconus
Source: Reports (MDPI). 2024 Aug 3;7(3):67. doi: 10.3390/reports7030067 (PMC12225485; doi:10.3390/reports7030067)
Supplement: Supplementary file 1 [file reports-07-00067-s001.zip]

Archive with 1 entries (1 files):
- reports-3079495-supplementary.pdf
